# Supplementary material for: Evaluation of co-transfer of plasmid-mediated fluoroquinolone resistance genes and blaNDM gene in Enterobacteriaceae causing neonatal septicaemia
Source: Antimicrob Resist Infect Control. 2019 Feb 27;8:46. doi: 10.1186/s13756-019-0477-7 (PMC6391786; doi:10.1186/s13756-019-0477-7)
Supplement: Supplementary file 1 — Detailed information of all studied Enterobacteriaceae : MIC values of meropenem and cirpfloxacin, antibiotic susceptibility pattern and distribution of different resistance genes. (XLSX 28 kb) [file 13756_2019_477_MOESM1_ESM.xlsx]

## Sheet: Sheet1
												Non susceptible
												Susceptible
					MIC of Meropenem	MIC of Ciprofloxacin										sulfamethoxazole/trimethoprim
strain no.	Patient Sr. no.	Organism	Year	Month			Piperacillin	Cefotaxime	Cefoxitin	Aztreonam	MEM	Ciprofloxacin	Ofloxacin	Amikacin	Gentamicin		Tigecycline	NDM	PMQR				OXA-48	Other resistance genes
EN5113	1	Klebsiella pneumoniae	2012	January	0.094	>32	R			R						R		-	aac(6')-Ib-cr	qnrB	-	oqxAB		blaCTX-M	blaSHV	-	blaOXA	-
EN5114	2	Klebsiella pneumoniae	2012	March	1.5	1.5	R			R								blaNDM-1	aac(6')-Ib-cr	-	-	oqxAB		blaCTX-M	-	-	-	-
EN5115	3	Escherichia coli	2012	March	0.032	>32	R			R						R		-	-	-	-			blaCTX-M	-	-	-	-
EN5116	4	klebsiella pneumoniae	2012	March	0.25	>32	R			R						R		-	aac(6')-Ib-cr	-	-	oqxAB		blaCTX-M	blaSHV	blaTEM	blaOXA	-
EN5117	5	Klebsiella pneumoniae	2012	March	1.5	1.5	R			R								blaNDM-1	aac(6')-Ib-cr	-	-	oqxAB		blaCTX-M	-	-	-	-
EN5118	6	Escherichia coli	2012	March	0.047	0.75	R			R								-	-	-	-			blaCTX-M	blaSHV	blaTEM	-	-
EN5119	7	Klebsiella pneumoniae	2012	April	0.125	>32	R			R						R		-	aac(6')-Ib-cr	qnrB	-	oqxAB		blaCTX-M	blaSHV	-	blaOXA	-
EN5120	8	Klebsiella pneumoniae	2012	April	0.094	3	R			R						R		-	aac(6')-Ib-cr	qnrB	-	oqxAB		blaCTX-M	blaSHV	blaTEM	blaOXA	-
EN5121	9	Klebsiella pneumoniae	2012	May	1	32	R			R						R		-	aac(6')-Ib-cr	qnrB	-	oqxAB		blaCTX-M	blaSHV	-	blaOXA	-
EN5122	10	Klebsiella pneumoniae	2012	May	0.19	>32	R			R						R		-	aac(6')-Ib-cr	-	-	oqxAB		blaCTX-M	blaSHV	-	blaOXA	-
EN5123	11	Klebsiella pneumoniae	2013	January	3	0.094	R			R								blaNDM-1	-	-	-	oqxAB		blaCTX-M	-	blaTEM	-	aac(6')-Ib
EN5124	12	Escherichia coli	2013	January	0.125	>32	R			R								-	aac(6')-Ib-cr	-	-			blaCTX-M	-	-	blaOXA	-
EN5125	13	Escherichia coli	2013	February	0.032	0.25	R											-	-	-	-			-	-	blaTEM	-	-
EN5127	14	Klebsiella pneumoniae	2013	February	24	>32	R			R						R		blaNDM-1	aac(6')-Ib-cr	-	qnrS	oqxAB		-	blaSHV	-	-	aac(6')-Ib
EN5128	15	Klebsiella pneumoniae	2013	February	0.032	2	R			R						R		-	aac(6')-Ib-cr	qnrB	-	oqxAB		blaCTX-M	blaSHV	blaTEM	blaOXA	-
EN5129	16	Klebsiella pneumoniae	2013	March	2	12	R			R								blaNDM-1	aac(6')-Ib-cr	qnrB	-	oqxAB		blaCTX-M	-	-	-	aac(6')-Ib
EN5130	17	Klebsiella pneumoniae	2013	March	8	>32	R			R						R		blaNDM-1	aac(6')-Ib-cr	-	-	oqxAB		blaCTX-M	blaSHV	-	blaOXA	-
EN5131	18	Enterobacter aerogenes	2013	March	4	4	R			R						R		blaNDM-1	aac(6')-Ib-cr	qnrB	-			blaCTX-M	-	-	blaOXA	-
EN5132	16	Escherichia coli	2013	March	2	>32	R			R						R		blaNDM-1	aac(6')-Ib-cr	-	-			blaCTX-M	-	-	-	-
EN5133	19	Escherichia coli	2013	March	0.32	0.25												-	-	-	-	oqxAB		-	-	-	-	-
EN5134	18	Escherichia coli	2013	April	24	>32	R			R						R		blaNDM-15	aac(6')-Ib-cr	-	-			blaCTX-M	-	blaTEM	blaOXA	-
EN5135	20	Klebsiella pneumoniae	2013	April	1.5	6	R			R						R		blaNDM-1	aac(6')-Ib-cr	qnrB	-	oqxAB		-	-	-	-	-
EN5136	21	Klebsiella pneumoniae	2013	May	3	4	R			R						R		blaNDM-1	aac(6')-Ib-cr	qnrB	-	oqxAB		-	-	blaTEM	blaOXA	-
EN5137	22	Klebsiella pneumoniae	2013	May	1.5	32	R			R						R		blaNDM-1	aac(6')-Ib-cr	qnrB	-	oqxAB		-	-	blaTEM	blaOXA	-
EN5138	23	Klebsiella pneumoniae	2013	May	0.19	0.5	R			R						R		-	aac(6')-Ib-cr	qnrB	-			blaCTX-M	-	-	-	-
EN5139	24	Klebsiella pneumoniae	2013	May	1.5	16	R			R						R		blaNDM-1	aac(6')-Ib-cr	qnrB	-	oqxAB		blaCTX-M	-	blaTEM	-	-
EN5140	25	Escherichia coli	2013	May	0.032	>32	R									R		-	-	-	-			-	-	blaTEM	-	-
EN5141	26	Escherichia coli	2013	June	4	>32	R			R						R		blaNDM-1	aac(6')-Ib-cr	-	-			-	-	blaTEM	blaOXA	-
EN5142	27	Klebsiella pneumoniae	2013	June	8	2	R			R						R		blaNDM-1	aac(6')-Ib-cr	qnrB	-	oqxAB		-	-	-	-	-
EN5143	27	Escherichia coli	2013	June	4	>32	R			R						R		blaNDM-1	-	-	-			-	blaSHV	-	blaOXA	-
EN5144	28	Klebsiella pneumoniae	2013	June	2	6	R			R								blaNDM-1	aac(6')-Ib-cr	qnrB	-	oqxAB		-	blaSHV	-	blaOXA	-
EN5145	29	Klebsiella pneumoniae	2013	June	0.19	>32	R			R						R		-	aac(6')-Ib-cr	qnrB	-	oqxAB		blaCTX-M	blaSHV	-	blaOXA	aac(6')-Ib
EN5146	30	Klebsiella pneumoniae	2013	July	10	>32	R			R						R		blaNDM-1	aac(6')-Ib-cr	-	-	oqxAB		blaCTX-M	blaSHV	blaTEM	blaOXA	aac(6')-Ib
EN5147	31	Klebsiella pneumoniae	2013	July	0.047	0.064	R									R		-	-	-	-	oqxAB		-	blaSHV	-	-	-
EN5148	32	Klebsiella pneumoniae	2013	July	0.064	>32	R			R						R		-	aac(6')-Ib-cr	qnrB	-	oqxAB		blaCTX-M	blaSHV	blaTEM	blaOXA	-
EN5149	33	Escherichia coli	2013	July	0.064	>32	R			R						R		-	aac(6')-Ib-cr	-	-			blaCTX-M	-	blaTEM	-	-
EN5150	34	Klebsiella pneumoniae	2013	September	4	>32	R			R						R		blaNDM-1	aac(6')-Ib-cr	qnrB	-	oqxAB		blaCTX-M	blaSHV	-	blaOXA	aac(6')-Ib
EN5151	35	Klebsiella pneumoniae	2013	September	4	>32	R			R						R		blaNDM-1	aac(6')-Ib-cr	qnrB	-	oqxAB		blaCTX-M	blaSHV	blaTEM	blaOXA	aac(6')-Ib
EN5152	36	Klebsiella pneumoniae	2013	October	0.047	1.5	R			R						I		-	aac(6')-Ib-cr	-	-	oqxAB		blaCTX-M	blaSHV	blaTEM	blaOXA	-
EN5153	37	Klebsiella pneumoniae	2013	October	12	4	R			R						R		-	aac(6')-Ib-cr	-	-	oqxAB	blaOXA-48	blaCTX-M	blaSHV	blaTEM	blaOXA	-
EN5154	38	Klebsiella pneumoniae	2013	October	12	>32	R			R						R		blaNDM-1	aac(6')-Ib-cr	-	-	oqxAB		blaCTX-M	blaSHV	-	blaOXA	-
EN5155	39	Klebsiella pneumoniae	2013	November	0.032	>32	R			R						R		-	aac(6')-Ib-cr	-	-	oqxAB		blaCTX-M	-	-	blaOXA	-
EN5156	39	Klebsiella pneumoniae	2013	November	0.023	32	R											-	-	-	-	oqxAB		-	-	blaTEM	-	-
EN5157	39	Klebsiella pneumoniae	2013	November	0.047	>32	R			R						R		-	aac(6')-Ib-cr	-	-	oqxAB		blaCTX-M	blaSHV	-	blaOXA	-
EN5158	40	Klebsiella pneumoniae	2013	November	0.125	>32	R			R						R		-	aac(6')-Ib-cr	qnrB	-	oqxAB		blaCTX-M	blaSHV	-	blaOXA	aac(6')-Ib
EN5159	41	Klebsiella pneumoniae	2013	November	0.064	>32	R			R						R		-	-	qnrB	-	oqxAB		blaCTX-M	-	-	blaOXA	-
EN5160	42	Escherichia coli	2013	November	0.047	0.38	R			R								-	-	-	-			blaCTX-M	-	blaTEM	-	-
EN5161	43	Klebsiella pneumoniae	2013	December	0.047	>32	R									R		-	-	qnrB	-	oqxAB		-	blaSHV	-	-	aac(6')-Ib
EN5162	44	Klebsiella pneumoniae	2013	December	0.125	>32	R			R						I		-	aac(6')-Ib-cr	qnrB	-	oqxAB		-	-	-	blaOXA	-
EN5163	45	Klebsiella pneumoniae	2013	December	6	>32	R			R						R		blaNDM-1	aac(6')-Ib-cr	qnrB	-	oqxAB		blaCTX-M	-	-	blaOXA	aac(6')-Ib
EN5164	46	Klebsiella pneumoniae	2013	December	0.19	3	R			R						R		-	aac(6')-Ib-cr	qnrB	-	oqxAB		-	-	blaTEM	-	aac(6')-Ib
EN5165	47	Klebsiella pneumoniae	2013	December	12	>32	R			R						R		blaNDM-1	aac(6')-Ib-cr	qnrB	-	oqxAB		blaCTX-M	blaSHV	-	blaOXA	aac(6')-Ib
EN5166	48	Klebsiella pneumoniae	2013	December	4	>32	R			R						R		blaNDM-1	aac(6')-Ib-cr	qnrB	-	oqxAB		blaCTX-M	blaSHV	-	blaOXA	aac(6')-Ib
EN5167	39	Klebsiella pneumoniae	2013	December	0.32	>32	R									R		-	-	qnrB	-	oqxAB		-	blaSHV	-	blaOXA	-
EN5168	39	Klebsiella pneumoniae	2013	December	0.125	>32	R									R		-	-	qnrB	-	oqxAB		-	blaSHV	-	blaOXA	-
EN5169	49	Escherichia coli	2014	January	>32	>32	R			R						R		blaNDM-7	-	-	-			-	-	blaTEM	blaOXA	-
EN5170	50	Klebsiella pneumoniae	2014	January	4	>32	R			R						R		blaNDM-1	aac(6')-Ib-cr	qnrB	-	oqxAB		-	blaSHV	-	blaOXA	aac(6')-Ib
EN5171	51	Klebsiella pneumoniae	2014	February	0.19	>32	R			R						R		-	-	qnrB	-	oqxAB		blaCTX-M	-	-	blaOXA	-
EN5172	52	Klebsiella pneumoniae	2014	March	2	32	R			R						R		-	-	-	-	oqxAB	blaOXA-48	-	blaSHV	-	blaOXA	-
EN5173	53	Klebsiella pneumoniae	2014	March	1.5	>32	R			R						R		blaNDM-1	aac(6')-Ib-cr	qnrB	-	oqxAB		blaCTX-M	blaSHV	-	blaOXA	aac(6')-Ib
EN5174	54	Klebsiella pneumoniae	2014	March	3	4	R			R						R		blaNDM-1	aac(6')-Ib-cr	qnrB	-	oqxAB		-	-	-	blaOXA	-
EN5175	55	Klebsiella pneumoniae	2014	April	3	4	R			R						R		blaNDM-1	aac(6')-Ib-cr	qnrB	-	oqxAB		blaCTX-M	-	-	blaOXA	-
EN5176	56	Enterobacter cloacae	2014	April	0.047	1.5	R			R						R		-	-	qnrB	-			blaCTX-M	-	-	blaOXA	-
EN5177	57	Escherichia coli	2014	April	4	>32	R			R						R		blaNDM-5	-	-	-	oqxAB		-	-	blaTEM	-	-
EN5178	58	Escherichia coli	2014	April	0.125	>32	R			R						R		-	aac(6')-Ib-cr	-	-			-	-	blaTEM	blaOXA	-
EN5179	59	Escherichia coli	2014	April	0.19	>32	R			R						R		-	aac(6')-Ib-cr	-	-			blaCTX-M	-	blaTEM	blaOXA	-
EN5180	60	Klebsiella pneumoniae	2014	April	32	>32	R			R						R		blaNDM-1	-	-	-	oqxAB		-	-	blaTEM	-	aac(6')-Ib
EN5181	61	Klebsiella pneumoniae	2014	April	2	14	R			R						R		blaNDM-1	aac(6')-Ib-cr	-	qnrS	oqxAB		blaCTX-M	blaSHV	blaTEM	-	-
EN5182	62	Klebsiella pneumoniae	2014	June	0.125	>32	R			R						R		-	aac(6')-Ib-cr	-	-	oqxAB		blaCTX-M	blaSHV	blaTEM	blaOXA	-
EN5183	63	Klebsiella pneumoniae	2014	June	0.94	>32	R			R						R		-	aac(6')-Ib-cr	-	-	oqxAB		blaCTX-M	blaSHV	blaTEM	blaOXA	-
EN5184	64	Klebsiella pneumoniae	2014	June	0.94	>32	R			R						R		-	aac(6')-Ib-cr	qnrB	-	oqxAB		blaCTX-M	blaSHV	blaTEM	blaOXA	-
EN5185	65	Klebsiella pneumoniae	2014	June	3	>32	R			R						R		blaNDM-1	aac(6')-Ib-cr	qnrB	-	oqxAB		blaCTX-M	blaSHV	-	blaOXA	aac(6')-Ib
EN5186	66	Klebsiella pneumoniae	2014	June	6	>32	R			R						R		blaNDM-1	-	qnrB	-			blaCTX-M	-	blaTEM	-	aac(6')-Ib
